# Supplementary material for: Sleep Quality and Physical Activity as Predictors of Mental Wellbeing Variance in Older Adults during COVID-19 Lockdown: ECLB COVID-19 International Online Survey
Source: Int J Environ Res Public Health. 2021 Apr 19;18(8):4329. doi: 10.3390/ijerph18084329 (PMC8073845; doi:10.3390/ijerph18084329)
Supplement: Supplementary file 1 [file ijerph-18-04329-s001.zip]

Archive with 1 entries (1 files):
- ijerph-1154694-supplementary.pdf
